# Supplementary material for: Histologic Heterogeneity of Metastases in Clear Cell Renal Cell Carcinoma with Sarcomatoid Differentiation
Source: J Clin Med. 2026 May 21;15(10):3959. doi: 10.3390/jcm15103959 (PMC13207079; doi:10.3390/jcm15103959)
Supplement: Supplementary file 1 [file jcm-15-03959-s001.zip]

Archive with 1 entries (1 files):
- jcm-4241577-supplementary.pdf
